# Supplementary material for: The Impact of VEGF Inhibition on Clinical Outcomes in Patients With Advanced Non-Small Cell Lung Cancer Treated With Immunotherapy: A Retrospective Cohort Study
Source: Front Oncol. 2021 May 28;11:663612. doi: 10.3389/fonc.2021.663612 (PMC8194394; doi:10.3389/fonc.2021.663612)
Supplement: Supplementary file 1 [file Table_1.xlsx]

## Sheet: Sheet1
Supplementary Table 1 Details of immune related adverse events
		Pre-anti-VEGF		No pre-anti-VEGF
		(n=35)		(n=70)		p value
irAEs
All		12 (34.3)		30 (42.9)		0.527
Rash		2 (5.7)		9 (12.9)		0.329
Thyroid dysfunction		4 (11.4)		11 (15.9)		0.769
Interstitial lung disease		3 (8.6)		7 (10.0)		1
Pyrexia		2 (5.7)		2 (2.9)		0.599
Diarrhea or colitis		0 (0)		5 (7.1)		0.167
Liver dysfunction		2 (5.7)		2 (2.9)		0.599
Adrenal Insufficiency		0 (0)		2 (2.9)		0.551
Arthritis		1 (2.9)		1 (1.4)		1
Pituitary dysfunction		0 (0)		2 (2.9)		0.551
VEGF,vascular endothelial growth factor; IrAEs, immune related adverse events.
