# Supplementary material for: The Impact of VEGF Inhibition on Clinical Outcomes in Patients With Advanced Non-Small Cell Lung Cancer Treated With Immunotherapy: A Retrospective Cohort Study
Source: Front Oncol. 2021 May 28;11:663612. doi: 10.3389/fonc.2021.663612 (PMC8194394; doi:10.3389/fonc.2021.663612)
Supplement: Supplementary file 2 [file Table_2.xlsx]

## Sheet: Sheet1
	Supplementary Table2 Univariate analysis of PFS and OS
		PFS				OS
		HR (95%CI)		P value		HR (95%CI)		P value
	Age, < 70y	Reference				Reference
	≥70y	0.82 (0.54-1.25)		0.36		1.23 (0.77-1.97)		0.378
	Gender
	Female	Reference				Reference
	Male	0.93 (0.60-1.43)		0.742		1.36 (0.82-2.26)		0.231
	ECOG PS
	<2	Reference				Reference
	≥2	1.77 (1.03-3.05)		0.039		3.62 (2.02-6.47)		<0.001
	Smoking history
	Never	Reference				Reference
	Current or former	0.95 (0.59-1.53)		0.828		1.20 (0.70-2.08)		0.509
	Histology
	Sq.	Reference				Reference
	Non-Sq.	1.03 (0.67-1.6)		0.889		0.77 (0.46-1.27)		0.3
	Corticosteroid and/or immnosuppressive agents
		1.13 (0.59-2.19)		0.71		1.38 (0.66-2.88)		0.396
	History of radiation	0.66 (0.43-1.01)		0.053		0.84 (0.53-1.35)		0.478
	History of anti-VEGF	1.42 (0.92-2.20)		0.111		0.86 (0.53-1.40)		0.541
	PFS, progression free survival; OS, overall survival; ORR, overall response rate; HR, hazard ratio; OR, Odds Ratio; CI, confidence interval; ECOG PS, Eastern Cooperative Oncology Group performance status; Sq. squamous cell carcinoma; VEGF,vascular endothelial growth factor.
