# Supplementary material for: The Impact of VEGF Inhibition on Clinical Outcomes in Patients With Advanced Non-Small Cell Lung Cancer Treated With Immunotherapy: A Retrospective Cohort Study
Source: Front Oncol. 2021 May 28;11:663612. doi: 10.3389/fonc.2021.663612 (PMC8194394; doi:10.3389/fonc.2021.663612)
Supplement: Supplementary file 3 [file Table_3.xlsx]

## Sheet: Sheet1
Supplementary Table3 Characteristics of patients after propensity score adjustment.
		Pre-anti-VEGF		No pre-anti-VEGF
		(n=28)		(n=28)		p value
Age-n.(%)
≥70y		10 (37.7)		14 (50)		0.418
Sex-n. (%)
Male		16 (57.1)		16 (57.1)		1
ECOG PS -n. (%)
≥2		2 (7.1)		7 (25)		0.143
Smoking history-n.(%)
Current or former		20 (71.4)		17 (60.7)		0.573
Histology-n.(%)
Non-Sq.		26 (92.9)		26 (92.9)		1
Corticosteroids and/or immunosuppressive agents -n.(%)		3 (10.7)		2 (7.1)		1
History of radiation -n.(%)		14 (50)		14 (50)		1
VEGF,vascular endothelial growth factor; ICI, immune checkpoint inhibitor; ECOG PS, Eastern Cooperative Oncology Group performance status; Sq. squamous cell carcinoma.
